# Supplementary material for: A Cross-Sectional Study on Canine and Feline Anal Sac Disease
Source: Animals (Basel). 2021 Dec 31;12(1):95. doi: 10.3390/ani12010095 (PMC8749694; doi:10.3390/ani12010095)
Supplement: Supplementary file 1 [file animals-12-00095-s001.zip]

Archive with 1 entries (1 files):
- animals-1526536-supplementary.pdf
